# Supplementary material for: The Metabolism of a Novel Cytochrome P450 (CYP77B34) in Tribenuron-Methyl-Resistant Descurainia sophia L. to Herbicides with Different Mode of Actions
Source: Int J Mol Sci. 2022 May 22;23(10):5812. doi: 10.3390/ijms23105812 (PMC9147942; doi:10.3390/ijms23105812)
Supplement: Supplementary file 1 [file ijms-23-05812-s001.zip]

Archive with 1 entries (1 files):
- ijms-1741661-supplementary.pdf
